# Supplementary material for: Whole-Genome Resequencing Reveals the Diversity of Patchouli Germplasm
Source: Int J Mol Sci. 2023 Jun 30;24(13):10970. doi: 10.3390/ijms241310970 (PMC10341651; doi:10.3390/ijms241310970)
Supplement: Supplementary file 1 [file ijms-24-10970-s001.zip]

Archive with 2 entries (2 files):
- supplementary informations.pdf
- supplementary_tables.xlsx
