# Supplementary material for: Whole-Genome Resequencing Reveals the Diversity of Patchouli Germplasm
Source: Int J Mol Sci. 2023 Jun 30;24(13):10970. doi: 10.3390/ijms241310970 (PMC10341651; doi:10.3390/ijms241310970)
Supplement: Supplementary file 1 [file ijms-24-10970-s001.zip › supplementary_tables.xlsx]

## Sheet: Table S1
Table S1. Information for verification of SP specific molecular markers.
Variant	ID	Chromosome	Chromosome position	Primer		Validation method	Restriction enzymes
SNP	A02-38522213	A02	38522213	F	5' TGACATCACAACACGGAACCAT 3'	Restriction enzymes digestion(CAPS)	HinfI
				R	5' GTCCAGTTACTGCGCTGTCTT 3'
	A07-9038661	A07	9038661	F	5' TCTCAAGGTCGTCAAGGAACAGCT 3'	Restriction enzymes digestion(dCAPS)	PdmI
				R	5' TTTGACCAACGCCCAAGTAAGTAG 3'
	A20-14848597	A20	14848597	F	5' AGCCTTCCTCCCACACCCTATTC 3'	First genetion sequence	-
				R	5' CGTCTTCAACTCCTACGATGGCA 3'
	A24-2156111	A24	2156111	F	5' AGCAGTCATTTTCAAACACTCAAG 3'	First genetion sequence	-
				R	5' ATGAATGTGGGTAGAAGACAAATG 3'
	B23-13365305	B23	13365305	F	5' AGGAAGCCTCTTGAAGGTAAC 3'	Restriction enzymes digestion(CAPS)	HindIII
				R	5' ATTGAGTTTTTATTCCGCCTA 3'
INDEL	A01-27218088	A01	27218088	F	5' CATTTCCTATTCCACTTCAACTGC 3'	Gel-electrophoresis	-
				R	5' GCAGTCACAACCCAAGAAGAGTAT 3'
	A15-14220318	A15	14220318	F	5' TTGAGGAGGGATGGGTAGGTTAGGT 3'	Gel-electrophoresis	-
				R	5' TGAATCTGGACAATCAACAGGCAAA 3'
	B22-12443436	B22	12443436	F	5' CCTTCCTCCTTCTCTAATACTCCTT 3'	Gel-electrophoresis	-
				R	5' CTGGAAGAAATACCTTGCCTAATG 3'
	B04-23072200	B04	23072200	F	5' CACCTTTTTGTCTTTGATCTGAA 3'	Gel-electrophoresis	-
				R	5' TAGGTAGACGGTTTCATAGTTGTTA 3'
	B09-16858306	B09	16858306	F	5' GATGACATTGTTGATGCTGGGT 3'	Gel-electrophoresis	-
				R	5' CCACATCGTTGTAATATGGCTTTA 3'

## Sheet: Table S2
Table S2. Genes affected by genetic variation in the sesquiterpene synthesis pathway and their mutations in 7 accessions
Enzyme	ID	POS	REF	ALT	PL	YN	SP	YC	ZJ	GY	HN	Amino acid (variant)
HMGR	Pat_B10G069300	12359286	G	T	0/1	0/0	0/0	0/0	0/0	0/0	0/0	-L(I)75---194EMPVGYV-
IDI	Pat_B15G003400	262315	G	T	1/1	1/1	0/0	0/0	0/0	0/0	0/0	-K(N)103---146CSHPLYRE-
FPPS	Pat_A04G103400	8156168	G	A	0/1	0/0	0/0	0/0	0/0	0/0	0/0	-QMID171---191R(H)---197KT-
TPS	Pat_A03G144800	12073116	T	C	0/1	0/0	0/0	0/0	0/0	0/0	0/0	-V(A)7---240RQELCELMRW-
	Pat_B30G021300	2323528	G	T	0/1	1/1	0/1	0/1	0/1	0/1	0/1	-P(E)86---141DLDGTLLKE-
		2323529	G	C	0/1	1/1	0/1	0/1	0/1	0/1	0/1
	Pat_A04G080600	6215693	C	G	0/1	0/1	0/0	0/0	0/0	0/0	0/0	-DDMYD296---L(F)333---355PGVI(L)---369DDLGTSSDE-
		6215619	ATAACGCCCG	A	0/1	0/1	0/1	0/0	0/0	0/0	0/0
	Pat_B27G086400	23201932	G	C	1/1	1/1	1/1	0/0	0/0	0/0	0/0	-DDIFD331---H(D)447---473DDLGTAKEE-
	Pat_B23G065900	12883097	T	G	0/1	0/1	0/1	0/0	0/0	0/0	0/0	-I(M)139---(E)175---D(N)205---D(N)223---H(Y)266---T(K)352---Y(N)369---A(V)475---502DDFYD506---I(T)589---V(G)599---631NDLQSYQKE639-M(V)641---M(I)684---KP(-)736---A(T)742---T(M)775—H(R)778-
		12884128	T	TGAG	0/1	0/1	0/1	0/0	0/0	0/0	0/0
		12884228	G	A	0/1	0/1	0/1	0/0	0/0	0/0	0/0
		12884282	G	A	0/1	0/1	0/1	0/0	0/0	0/0	0/0
		12884494	C	T	0/1	0/1	0/1	0/0	0/0	0/0	0/0
		12885077	C	A	0/1	0/1	0/1	0/0	0/0	0/0	0/0
		12885127	T	A	0/1	0/1	0/1	0/0	0/0	0/0	0/0
		12885623	C	T	0/1	0/1	0/1	0/0	0/0	0/0	0/0
		12886802	T	C	0/1	0/1	0/1	0/0	0/0	0/0	0/0
		12886832	T	G	0/1	0/1	0/1	0/0	0/0	0/0	0/0
		12887330	A	G	0/1	0/1	0/1	0/0	0/0	0/0	0/0
		12887461	G	A	0/1	0/1	0/1	0/0	0/0	0/0	0/0
		12887633	G	A	0/1	0/1	0/1	0/0	0/0	0/0	0/0
		12887733	C	T	0/1	0/1	0/1	0/0	0/0	0/0	0/0
		12887742	A	G	0/1	0/1	0/1	0/0	0/0	0/0	0/0
		12887607	TCAAACC	T	0/1	0/1	0/1	0/0	0/0	0/0	0/0

## Sheet: Table S3
Table S3. Primer designed for Pat_B23G065900
Gene		Primer
Pat_B23G065900	F	5'-cagcaaatgggtcgcggatccATGGAGTCCTCACTCATCAAGTCC-3'
	R	5'-gtggtggtggtggtgctcgagTTATATGGGCAATCTGAAGAAACTCA-3'
